# Supplementary material for: Vertically distinct microbial communities in the Mariana and Kermadec trenches
Source: PLoS One. 2018 Apr 5;13(4):e0195102. doi: 10.1371/journal.pone.0195102 (PMC5886532; doi:10.1371/journal.pone.0195102)
Supplement: S1 Table — (XLSX) [file pone.0195102.s015.xlsx]

## Sheet: Sup. Tab. 1. Sample_data
Supplementary Table S1. Sample collection locations used in this study. Kermadec collection temperatures ranged from 5.2-7.5°C.
Description	Trench	Latitude	Longitude	Depth (m)	Type	Collection Temperature
CTD01	Mariana	12.6709	144.699	4887	CTD	7.9
CTD02	Mariana	12.6283	144.831	4886	CTD	8.2
CTD03.500	Mariana	12.3331	144.7	500	CTD	16.7
CTD03.5000	Mariana	12.3331	144.7	5000	CTD	9.7
CTD03.chl.max	Mariana	12.3331	144.7	131	CTD	-
CTD04	Mariana	11.4174	144.408	130	CTD	-
CTD1	Kermadec	-31.9341	-177.292	5000	CTD	-
CTD2	Kermadec	-31.896	-177.582	62	CTD	-
EL04	Kermadec	-35.9046	-178.962	6096	Lander	-
EL08	Kermadec	-32.8505	-177.654	9179	Lander	-
EL10	Kermadec	-31.9358	-177.499	7393	Lander	-
EL11	Kermadec	-31.8932	-177.532	6502	Lander	-
EL12	Kermadec	-31.9428	-177.091	7192	Lander	-
EL2	Kermadec	-37.7337	179.819	4046	Lander	-
EL5	Kermadec	-35.9041	-178.962	6084	Lander	-
EL6	Kermadec	-35.8396	-178.88	7139	Lander	-
EL7	Kermadec	-34.3403	-178.176	8082	Lander	-
EL9	Kermadec	-31.9309	-177.29	10004	Lander	-
HL1	Kermadec	-37.2124	178.865	1554	Lander	-
Lego1	Mariana	11.3664	142.433	10920	Lander	15.4
RG01	Mariana	12.7306	144.671	5025	Lander	8.9
RG02	Mariana	12.5188	144.744	6065	Lander	10.9
RG04	Mariana	12.3336	144.7	7591	Lander	13
RG05	Mariana	11.9198	144.877	7633	Lander	8
RG06	Mariana	11.8901	144.843	6877	Lander	6.9
RG07	Mariana	11.8015	144.962	6957	Lander	7.8
RG08	Mariana	11.8923	144.957	7660	Lander	8
RG10	Mariana	11.3965	144.442	4616	Lander	5.1
RG10-2	Mariana	11.4189	144.412	5026	Lander	6.1
RG11	Mariana	12.0429	144.877	9067	Lander	6.3
RG12	Mariana	12.1973	144.829	8518	Lander	-
RG13	Mariana	12.1674	144.686	8657	Lander	16.7 (culturing only)
RG14	Mariana	12.0642	144.589	10525	Lander	7
RG15	Mariana	12.253	144.643	8720	Lander	7.2
RG16	Mariana	12.3814	144.706	7140	Lander	6.4
RG17	Mariana	12.6931	144.655	5660	Lander	4.7
RG18	Mariana	12.6986	144.651	5627	Lander	6.1
UW	Mariana	12.4034	144.896	1	Underway	29.9
