# Supplementary material for: Vertically distinct microbial communities in the Mariana and Kermadec trenches
Source: PLoS One. 2018 Apr 5;13(4):e0195102. doi: 10.1371/journal.pone.0195102 (PMC5886532; doi:10.1371/journal.pone.0195102)
Supplement: S2 Table — (XLSX) [file pone.0195102.s016.xlsx]

## Sheet: Sup. Tab. 2. Community_data
Supplementary Table S2. Samples used for high throughput 16S rRNA gene community composition analyses.
Description	Trench	Pelagic	Sizefraction	Latitude	Longitude	Depth (m)	Total reads	Rarefied OTUs
UW	Mariana	Surface	0.2	12.4034	144.896	1	114838	826
UW	Mariana	Surface	3	12.4034	144.896	1	154456	629
RG18	Mariana	Abyssal	0.2	12.6986	144.651	5627	101029	1796
RG18	Mariana	Abyssal	3	12.6986	144.651	5627	116552	1991
RG17	Mariana	Abyssal	0.1	12.6931	144.655	5660	63386	1500
RG17	Mariana	Abyssal	0.2	12.6931	144.655	5660	48293	1611
RG17	Mariana	Abyssal	3	12.6931	144.655	5660	46012	1840
RG16	Mariana	Hadal	0.1	12.3814	144.706	7140	72706	1178
RG16	Mariana	Hadal	0.2	12.3814	144.706	7140	119693	1225
RG16	Mariana	Hadal	3	12.3814	144.706	7140	108990	1281
RG15	Mariana	Hadal	0.1	12.253	144.643	8720	151134	1455
RG15	Mariana	Hadal	0.2	12.253	144.643	8720	110882	1754
RG15	Mariana	Hadal	3	12.253	144.643	8720	79719	1475
RG14	Mariana	Hadal	0.1	12.0642	144.589	10525	90751	1131
RG14	Mariana	Hadal	0.2	12.0642	144.589	10525	108009	1463
RG14	Mariana	Hadal	3	12.0642	144.589	10525	91988	1416
RG12	Mariana	Hadal	0.2	12.1973	144.829	8518	54594	1860
RG12	Mariana	Hadal	3	12.1973	144.829	8518	68262	1554
RG11	Mariana	Hadal	0.1	12.0429	144.877	9067	103960	1258
RG11	Mariana	Hadal	0.2	12.0429	144.877	9067	111079	1702
RG11	Mariana	Hadal	3	12.0429	144.877	9067	55389	1406
RG10-2	Mariana	Abyssal	3	11.4189	144.412	5026	113350	1947
RG10-2	Mariana	Abyssal	0.2	11.4189	144.412	5026	77196	1929
RG10	Mariana	Abyssal	0.1	11.3965	144.442	4616	64186	1067
RG10	Mariana	Abyssal	0.2	11.3965	144.442	4616	100742	1673
RG10	Mariana	Abyssal	3	11.3965	144.442	4616	114363	1552
RG08	Mariana	Hadal	0.2	11.8923	144.957	7660	63170	1680
RG08	Mariana	Hadal	3	11.8923	144.957	7660	107213	1691
RG07	Mariana	Hadal	0.1	11.8015	144.962	6957	150610	1103
RG07	Mariana	Hadal	0.2	11.8015	144.962	6957	137884	1958
RG07	Mariana	Hadal	3	11.8015	144.962	6957	176555	1373
RG06	Mariana	Hadal	0.1	11.8901	144.843	6877	118180	601
RG06	Mariana	Hadal	0.2	11.8901	144.843	6877	106836	1725
RG06	Mariana	Hadal	3	11.8901	144.843	6877	137758	1595
RG05	Mariana	Hadal	0.2	11.9198	144.877	7633	102976	1528
RG05	Mariana	Hadal	0.1	11.9198	144.877	7633	69246	894
RG05	Mariana	Hadal	3	11.9198	144.877	7633	82367	1865
RG04	Mariana	Hadal	0.1	12.3336	144.7	7591	89711	816
RG04	Mariana	Hadal	0.2	12.3336	144.7	7591	91027	1788
RG04	Mariana	Hadal	3	12.3336	144.7	7591	87007	1581
RG02	Mariana	Abyssal	0.1	12.5188	144.744	6065	164192	1009
RG02	Mariana	Abyssal	0.2	12.5188	144.744	6065	87437	1875
RG02	Mariana	Abyssal	3	12.5188	144.744	6065	139084	1462
RG01	Mariana	Abyssal	0.1	12.7306	144.671	5025	68276	2009
RG01	Mariana	Abyssal	0.2	12.7306	144.671	5025	41651	1855
RG01	Mariana	Abyssal	3	12.7306	144.671	5025	48115	1506
HL1	Kermadec	Abyssal	0.2	-37.2124	178.865	1554	58052	1417
EL9	Kermadec	Hadal	3	-31.9309	-177.29	10004	32922	921
EL9	Kermadec	Hadal	0.2	-31.9309	-177.29	10004	65212	1109
EL9	Kermadec	Hadal	0.1	-31.9309	-177.29	10004	64597	1284
EL7	Kermadec	Hadal	0.1	-34.3403	-178.176	8082	28017	950
EL7	Kermadec	Hadal	3	-34.3403	-178.176	8082	94457	1289
EL7	Kermadec	Hadal	0.2	-34.3403	-178.176	8082	51297	737
EL6	Kermadec	Hadal	0.1	-35.8396	-178.88	7139	40263	1132
EL6	Kermadec	Hadal	0.2	-35.8396	-178.88	7139	65792	1421
EL6	Kermadec	Hadal	3	-35.8396	-178.88	7139	52389	946
EL5	Kermadec	Hadal	0.2	-35.9041	-178.962	6084	90387	1534
EL5	Kermadec	Hadal	3	-35.9041	-178.962	6084	63319	1065
EL5	Kermadec	Hadal	0.1	-35.9041	-178.962	6084	45917	1165
EL2	Kermadec	Abyssal	3	-37.7337	179.819	4046	39404	1145
EL2	Kermadec	Abyssal	0.2	-37.7337	179.819	4046	59651	1320
EL2	Kermadec	Abyssal	0.1	-37.7337	179.819	4046	23072	449
EL12	Kermadec	Hadal	0.1	-31.9428	-177.091	7192	76706	1159
EL12	Kermadec	Hadal	3	-31.9428	-177.091	7192	23757	610
EL12	Kermadec	Hadal	0.2	-31.9428	-177.091	7192	15346	303
EL11	Kermadec	Hadal	0.1	-31.8932	-177.532	6502	42237	1048
EL11	Kermadec	Hadal	0.2	-31.8932	-177.532	6502	27606	330
EL11	Kermadec	Hadal	3	-31.8932	-177.532	6502	18451	896
EL10	Kermadec	Hadal	0.1	-31.9358	-177.499	7393	19288	754
EL10	Kermadec	Hadal	3	-31.9358	-177.499	7393	50145	757
EL08	Kermadec	Hadal	0.1	-32.8505	-177.654	9179	39567	759
EL08	Kermadec	Hadal	3	-32.8505	-177.654	9179	72654	1301
EL08	Kermadec	Hadal	0.2	-32.8505	-177.654	9179	26275	610
EL04	Kermadec	Hadal	0.1	-35.9046	-178.962	6096	31668	1428
EL04	Kermadec	Hadal	0.2	-35.9046	-178.962	6096	58294	694
EL04	Kermadec	Hadal	3	-35.9046	-178.962	6096	82618	1239
CTD2	Kermadec	Surface	0.1	-31.896	-177.582	62	76560	944
CTD2	Kermadec	Surface	3	-31.896	-177.582	62	45689	843
CTD2	Kermadec	Surface	0.2	-31.896	-177.582	62	35773	769
CTD1	Kermadec	Abyssal	0.1	-31.9341	-177.292	5000	58521	1611
CTD1	Kermadec	Abyssal	3	-31.9341	-177.292	5000	51758	1524
CTD04	Mariana	Surface	0.2	11.4174	144.408	130	63438	1136
CTD04	Mariana	Surface	3	11.4174	144.408	130	64839	1064
CTD03.chl.max	Mariana	Surface	3	12.3331	144.7	131	67441	1076
CTD03.chl.max	Mariana	Surface	0.2	12.3331	144.7	131	70248	1117
CTD03.5000	Mariana	Abyssal	0.2	12.3331	144.7	5000	71232	1737
CTD03.5000	Mariana	Abyssal	3	12.3331	144.7	5000	71990	1437
CTD03.500	Mariana	Abyssal	3	12.3331	144.7	500	26732	1190
CTD03.500	Mariana	Abyssal	0.2	12.3331	144.7	500	46440	1153
CTD02	Mariana	Abyssal	3	12.6283	144.831	4886	76833	1805
CTD02	Mariana	Abyssal	0.1	12.6283	144.831	4886	82069	891
CTD02	Mariana	Abyssal	0.2	12.6283	144.831	4886	79841	2013
CTD01	Mariana	Abyssal	0.1	12.6709	144.699	4887	68195	872
CTD01	Mariana	Abyssal	0.2	12.6709	144.699	4887	82526	1710
CTD01	Mariana	Abyssal	3	12.6709	144.699	4887	58770	1710
