# Supplementary material for: Vertically distinct microbial communities in the Mariana and Kermadec trenches
Source: PLoS One. 2018 Apr 5;13(4):e0195102. doi: 10.1371/journal.pone.0195102 (PMC5886532; doi:10.1371/journal.pone.0195102)
Supplement: S3 Table — Positive log2FoldChange, hadal; negative abyssal. (XLSX) [file pone.0195102.s017.xlsx]

## Sheet: Sup. Tab. 3. Hadal_vs_abyssal
Supplementary Table S3. OTUs showing enrichment within either the hadal or abyssal zones in the Kermadec and Mariana Trenches. Positive log2FoldChange, hadal; negative abyssal.
OTU	baseMean	log2FoldChange	lfcSE	stat	pvalue	padj	Domain	Phylum	Class	Order	Family	Genus	Species	Lowest
denovo360721	137.505	3.02175	0.345486	8.74638	2.2e-18	1.55e-17	Bacteria	Planctomycetes	Planctomycetacia	Planctomycetales	Planctomycetaceae	Planctomyces	Ambiguous_taxa	Planctomyces
denovo108003	1148.23	2.6239	0.283246	9.26367	1.98e-20	1.56e-19	Bacteria	Bacteroidetes	Flavobacteriia	Flavobacteriales	Flavobacteriaceae	Aquibacter	uncultured bacterium	Aquibacter
denovo123104	98.5189	2.53489	0.540533	4.68961	2.74e-06	6.79e-06	Bacteria	Bacteroidetes	Flavobacteriia	Flavobacteriales	Flavobacteriaceae	Leeuwenhoekiella	Ambiguous_taxa	Leeuwenhoekiella
denovo48688	109.472	2.50091	0.318105	7.8619	3.78e-15	2.11e-14	Bacteria	Proteobacteria	Alphaproteobacteria	Rhodobacterales	Rhodobacteraceae	uncultured	uncultured Rhodobacterales bacterium	Rhodobacteraceae
denovo798667	62.7386	2.34233	0.216099	10.8391	2.25e-27	3.01e-26	Bacteria	Planctomycetes	Phycisphaerae	Phycisphaerales	Phycisphaeraceae	JL-ETNP-F27	Ambiguous_taxa	JL-ETNP-F27
denovo54719	805.801	2.3212	0.199261	11.649	2.32e-31	6.22e-30	Bacteria	Bacteroidetes	Flavobacteriia	Flavobacteriales	NS9 marine group	uncultured bacterium	uncultured bacterium	NS9 marine group
denovo559840	330.546	2.21944	0.211441	10.4967	8.94e-26	1.09e-24	Bacteria	Proteobacteria	Gammaproteobacteria	Oceanospirillales	SUP05 cluster	Ambiguous_taxa	Ambiguous_taxa	SUP05 cluster
denovo350531	49.989	2.15886	0.289512	7.45691	8.86e-14	4.4e-13	Bacteria	Gemmatimonadetes	Gemmatimonadetes	BD2-11 terrestrial group	Ambiguous_taxa	Ambiguous_taxa	Ambiguous_taxa	BD2-11 terrestrial group
denovo782184	66.1487	2.03519	0.287128	7.0881	1.36e-12	5.36e-12	Bacteria	Marinimicrobia (SAR406 clade)	uncultured bacterium	uncultured bacterium	uncultured bacterium	uncultured bacterium	uncultured bacterium	Marinimicrobia (SAR406 clade)
denovo6185	75.6902	1.99954	0.278246	7.18625	6.66e-13	2.88e-12	Bacteria	Marinimicrobia (SAR406 clade)	NA	NA	NA	NA	NA	Marinimicrobia (SAR406 clade)
denovo102475	61.009	1.9072	0.292312	6.52453	6.82e-11	2.47e-10	Bacteria	Proteobacteria	Deltaproteobacteria	Sh765B-TzT-29	uncultured bacterium	uncultured bacterium	uncultured bacterium	Sh765B-TzT-29
denovo417946	328.182	1.85294	0.247079	7.49939	6.41e-14	3.3e-13	Bacteria	Proteobacteria	Alphaproteobacteria	Rhodospirillales	Rhodospirillaceae	Defluviicoccus	Ambiguous_taxa	Defluviicoccus
denovo800610	92.7425	1.83222	0.811217	2.2586	0.0239082	0.0364057	Bacteria	Proteobacteria	Gammaproteobacteria	Pseudomonadales	Moraxellaceae	Psychrobacter	NA	Psychrobacter
denovo302782	144.239	1.75339	0.456531	3.84068	0.000122695	0.000249109	Bacteria	Bacteroidetes	Flavobacteriia	Flavobacteriales	NS9 marine group	uncultured bacterium	uncultured bacterium	NS9 marine group
denovo51663	99.1758	1.73832	0.30437	5.71122	1.12e-08	3.58e-08	Bacteria	Planctomycetes	Phycisphaerae	Phycisphaerales	Phycisphaeraceae	uncultured	NA	Phycisphaeraceae
denovo834407	1827.17	1.70012	0.213443	7.96519	1.65e-15	1e-14	Archaea	Thaumarchaeota	Marine Group I	Unknown Order	Unknown Family	Candidatus Nitrosopumilus	NA	Marine Group I
denovo440650	70.728	1.6793	0.239145	7.02211	2.19e-12	8.37e-12	Bacteria	Bacteroidetes	Sphingobacteriia	Sphingobacteriales	WCHB1-69	Ambiguous_taxa	Ambiguous_taxa	WCHB1-69
denovo210666	330.883	1.56258	0.319429	4.8918	9.99e-07	2.79e-06	Unassigned	Woesearchaeota (DHVEG-6)	NA	NA	NA	NA	NA	Woesearchaeota (DHVEG-6)
denovo356805	4436.38	1.46396	0.5806	2.52147	0.0116866	0.0182093	Bacteria	Proteobacteria	Gammaproteobacteria	Pseudomonadales	Moraxellaceae	Psychrobacter	NA	Psychrobacter
denovo584671	60.6297	1.44605	0.444226	3.2552	0.00113312	0.00210887	Bacteria	Proteobacteria	Gammaproteobacteria	Oceanospirillales	Halomonadaceae	Halomonas	Ambiguous_taxa	Halomonas
denovo410866	2212.91	1.39184	0.13709	10.1527	3.22e-24	3.08e-23	Bacteria	Marinimicrobia (SAR406 clade)	uncultured bacterium	uncultured bacterium	uncultured bacterium	uncultured bacterium	uncultured bacterium	Marinimicrobia (SAR406 clade)
denovo133387	4511.89	1.36201	0.154695	8.80449	1.31e-18	9.79e-18	Bacteria	Marinimicrobia (SAR406 clade)	NA	NA	NA	NA	NA	Marinimicrobia (SAR406 clade)
denovo747706	45.5969	1.27044	0.460244	2.76037	0.00577361	0.0096708	Bacteria	Proteobacteria	Alphaproteobacteria	Rhodobacterales	Rhodobacteraceae	Thalassococcus	NA	Thalassococcus
denovo608461	105.617	1.24032	0.283124	4.38084	1.18e-05	2.73e-05	Bacteria	Planctomycetes	OM190	uncultured planctomycete	uncultured planctomycete	uncultured planctomycete	uncultured planctomycete	OM190
denovo98019	66.2741	1.22421	0.556174	2.20114	0.0277264	0.0408279	Bacteria	Marinimicrobia (SAR406 clade)	NA	NA	NA	NA	NA	Marinimicrobia (SAR406 clade)
denovo750354	69.1517	1.22138	0.318942	3.82948	0.000128416	0.000256832	Bacteria	Marinimicrobia (SAR406 clade)	uncultured bacterium	uncultured bacterium	uncultured bacterium	uncultured bacterium	uncultured bacterium	Marinimicrobia (SAR406 clade)
denovo847226	238.777	1.22095	0.201504	6.0592	1.37e-09	4.7e-09	Bacteria	Planctomycetes	OM190	NA	NA	NA	NA	OM190
denovo701290	79.8412	1.17913	0.223185	5.28322	1.27e-07	3.7e-07	Bacteria	Hydrogenedentes	uncultured bacterium	uncultured bacterium	uncultured bacterium	uncultured bacterium	uncultured bacterium	Hydrogenedentes
denovo837769	54.339	1.10346	0.312648	3.5294	0.000416503	0.000808862	Bacteria	Proteobacteria	Gammaproteobacteria	Oceanospirillales	Halomonadaceae	Halomonas	NA	Halomonas
denovo274454	431.593	1.04409	0.186295	5.60452	2.09e-08	6.51e-08	Archaea	Euryarchaeota	Thermoplasmata	Thermoplasmatales	Marine Group II	uncultured marine group II euryarchaeote	uncultured marine group II euryarchaeote	Marine Group II
denovo14444	59.3975	0.949288	0.174883	5.42814	5.69e-08	1.73e-07	Archaea	Euryarchaeota	Thermoplasmata	Thermoplasmatales	Marine Group II	NA	NA	Marine Group II
denovo286278	268.156	0.856317	0.300351	2.85106	0.0043574	0.0074858	Unassigned	Woesearchaeota (DHVEG-6)	NA	NA	NA	NA	NA	Woesearchaeota (DHVEG-6)
denovo760450	382.76	0.801277	0.236303	3.39089	0.000696656	0.0013336	Bacteria	Chloroflexi	SAR202 clade	Ambiguous_taxa	Ambiguous_taxa	Ambiguous_taxa	Ambiguous_taxa	SAR202 clade
denovo115779	67.126	0.797513	0.246646	3.23344	0.00122311	0.00221482	Bacteria	Chloroflexi	SAR202 clade	uncultured Chloroflexi bacterium	uncultured Chloroflexi bacterium	uncultured Chloroflexi bacterium	uncultured Chloroflexi bacterium	SAR202 clade
denovo333999	1902.05	0.796595	0.305043	2.61142	0.00901667	0.0143837	Bacteria	Proteobacteria	Gammaproteobacteria	Oceanospirillales	Halomonadaceae	Halomonas	Ambiguous_taxa	Halomonas
denovo793982	117.793	0.779774	0.236293	3.30002	0.000966763	0.00182459	Bacteria	Proteobacteria	Alphaproteobacteria	Rhodospirillales	Rhodospirillaceae	uncultured	uncultured alpha proteobacterium	Rhodospirillaceae
denovo695244	221.454	0.777165	0.162343	4.78719	1.69e-06	4.36e-06	Bacteria	Planctomycetes	OM190	uncultured bacterium	uncultured bacterium	uncultured bacterium	uncultured bacterium	OM190
denovo103998	137.741	0.767299	0.206481	3.71608	0.000202341	0.000398731	Bacteria	Bacteroidetes	Sphingobacteriia	Sphingobacteriales	WCHB1-69	NA	NA	WCHB1-69
denovo409347	277.094	0.703814	0.238355	2.9528	0.00314906	0.00555229	Bacteria	Cyanobacteria	Cyanobacteria	SubsectionI	FamilyI	Prochlorococcus	uncultured bacterium	Prochlorococcus
denovo123765	307.473	0.689144	0.161331	4.27163	1.94e-05	4.41e-05	Bacteria	Planctomycetes	Phycisphaerae	Phycisphaerales	Phycisphaeraceae	JL-ETNP-F27	Ambiguous_taxa	JL-ETNP-F27
denovo810420	88.8193	0.666279	0.224156	2.97239	0.00295492	0.00527945	Bacteria	Proteobacteria	Alphaproteobacteria	Rhodospirillales	Rhodospirillaceae	Magnetospira	NA	Magnetospira
denovo249021	62.8633	0.616394	0.219565	2.80735	0.00499512	0.00847274	Bacteria	Bacteroidetes	Cytophagia	Order II	Rhodothermaceae	uncultured	NA	Rhodothermaceae
denovo39459	104.921	-0.36877	0.167412	-2.20277	0.027611	0.0408279	Bacteria	Proteobacteria	Alphaproteobacteria	Rhodospirillales	Rhodospirillaceae	uncultured	Ambiguous_taxa	Rhodospirillaceae
denovo270927	123.661	-0.594328	0.154073	-3.85744	0.000114581	0.000236214	Bacteria	Bacteroidetes	Flavobacteriia	Flavobacteriales	Flavobacteriaceae	NS5 marine group	NA	NS5 marine group
denovo99879	49.5511	-0.614137	0.234407	-2.61996	0.00879389	0.0141974	Bacteria	Proteobacteria	Deltaproteobacteria	Sh765B-TzT-29	NA	NA	NA	Sh765B-TzT-29
denovo351322	219.027	-0.638107	0.232314	-2.74674	0.00601909	0.0099575	Bacteria	Planctomycetes	Planctomycetacia	Planctomycetales	Planctomycetaceae	Rhodopirellula	uncultured bacterium	Rhodopirellula
denovo711519	69.9325	-0.658118	0.154983	-4.24639	2.17e-05	4.77e-05	Bacteria	Proteobacteria	Alphaproteobacteria	Rhodospirillales	Rhodospirillaceae	AEGEAN-169 marine group	NA	AEGEAN-169 marine group
denovo672859	112.332	-0.664441	0.297662	-2.2322	0.0256019	0.0385467	Unassigned	Parcubacteria	NA	NA	NA	NA	NA	Parcubacteria
denovo831411	58.0853	-0.66957	0.164995	-4.05813	4.95e-05	0.000105218	Bacteria	Gemmatimonadetes	Gemmatimonadetes	BD2-11 terrestrial group	NA	NA	NA	BD2-11 terrestrial group
denovo48788	596.188	-0.719779	0.158139	-4.55157	5.32e-06	1.27e-05	Bacteria	Proteobacteria	Alphaproteobacteria	SAR11 clade	Surface 1	uncultured bacterium	uncultured bacterium	SAR11 clade
denovo61533	377.353	-0.757993	0.286417	-2.64647	0.00813372	0.0132917	Bacteria	Proteobacteria	Alphaproteobacteria	Sphingomonadales	Erythrobacteraceae	NA	NA	Erythrobacteraceae
denovo368831	107.333	-0.869741	0.194038	-4.48232	7.38e-06	1.74e-05	Bacteria	Verrucomicrobia	Arctic97B-4 marine group	NA	NA	NA	NA	Arctic97B-4 marine group
denovo682832	168.014	-0.880881	0.217279	-4.05415	5.03e-05	0.00010535	Bacteria	Chloroflexi	SAR202 clade	Ambiguous_taxa	Ambiguous_taxa	Ambiguous_taxa	Ambiguous_taxa	SAR202 clade
denovo95077	323.494	-1.00232	0.206143	-4.86226	1.16e-06	3.11e-06	Bacteria	Verrucomicrobia	Arctic97B-4 marine group	NA	NA	NA	NA	Arctic97B-4 marine group
denovo213101	109.652	-1.01163	0.347738	-2.90916	0.00362396	0.00630664	Archaea	Woesearchaeota (DHVEG-6)	uncultured archaeon	uncultured archaeon	uncultured archaeon	uncultured archaeon	uncultured archaeon	Woesearchaeota (DHVEG-6)
denovo608979	69.069	-1.02359	0.211495	-4.83979	1.3e-06	3.42e-06	Bacteria	Bacteroidetes	Cytophagia	Cytophagales	Flammeovirgaceae	Marinoscillum	Ambiguous_taxa	Marinoscillum
denovo557306	178.913	-1.02786	0.202886	-5.06621	4.06e-07	1.16e-06	Bacteria	Planctomycetes	Phycisphaerae	Phycisphaerales	Phycisphaeraceae	JL-ETNP-F27	Ambiguous_taxa	JL-ETNP-F27
denovo676340	94.2446	-1.07138	0.421794	-2.54005	0.0110837	0.0174731	Bacteria	Bacteroidetes	Flavobacteriia	Flavobacteriales	Flavobacteriaceae	Sufflavibacter	NA	Sufflavibacter
denovo669763	65.291	-1.0769	0.469715	-2.29266	0.0218674	0.0336808	Bacteria	Proteobacteria	Gammaproteobacteria	Alteromonadales	Alteromonadaceae	Marinobacter	Ambiguous_taxa	Marinobacter
denovo693174	83.7366	-1.09614	0.183386	-5.97723	2.27e-09	7.6e-09	Bacteria	Proteobacteria	Gammaproteobacteria	Oceanospirillales	ZD0405	uncultured bacterium	uncultured bacterium	ZD0405
denovo736287	233.551	-1.26299	0.199207	-6.34009	2.3e-10	8.1e-10	Bacteria	Proteobacteria	Gammaproteobacteria	Salinisphaerales	Salinisphaeraceae	ZD0417 marine group	uncultured bacterium	ZD0417 marine group
denovo467507	67.3085	-1.31757	0.178361	-7.38709	1.5e-13	6.93e-13	Bacteria	Proteobacteria	Gammaproteobacteria	Oceanospirillales	SAR86 clade	NA	NA	SAR86 clade
denovo492250	230.272	-1.34956	0.416394	-3.24108	0.00119078	0.00218581	Bacteria	Proteobacteria	Gammaproteobacteria	Oceanospirillales	Alcanivoracaceae	Alcanivorax	NA	Alcanivorax
denovo396053	312.386	-1.42411	0.180659	-7.88287	3.2e-15	1.86e-14	Bacteria	Proteobacteria	Alphaproteobacteria	SAR11 clade	Surface 1	Ambiguous_taxa	Ambiguous_taxa	SAR11 clade
denovo679977	139.849	-1.43767	0.300825	-4.77909	1.76e-06	4.45e-06	Archaea	Woesearchaeota (DHVEG-6)	unidentified archaeon	unidentified archaeon	unidentified archaeon	unidentified archaeon	unidentified archaeon	Woesearchaeota (DHVEG-6)
denovo259052	212.09	-1.56658	0.367249	-4.26572	1.99e-05	4.45e-05	Archaea	Woesearchaeota (DHVEG-6)	uncultured archaeon	uncultured archaeon	uncultured archaeon	uncultured archaeon	uncultured archaeon	Woesearchaeota (DHVEG-6)
denovo194733	66.9861	-1.60747	0.35072	-4.58334	4.58e-06	1.11e-05	Bacteria	Proteobacteria	Gammaproteobacteria	Pseudomonadales	Pseudomonadaceae	Pseudomonas	Pseudomonas stutzeri	Pseudomonas
denovo449474	482.735	-1.6857	0.171266	-9.84254	7.38e-23	6.18e-22	Bacteria	Proteobacteria	Alphaproteobacteria	SAR11 clade	Surface 1	uncultured SAR11 cluster alpha proteobacterium	uncultured SAR11 cluster alpha proteobacterium	SAR11 clade
denovo365354	284.063	-1.71516	0.239933	-7.14848	8.77e-13	3.56e-12	Archaea	Thaumarchaeota	Marine Group I	Ambiguous_taxa	Ambiguous_taxa	Ambiguous_taxa	Ambiguous_taxa	Marine Group I
denovo187289	403.756	-1.73393	0.327107	-5.30079	1.15e-07	3.43e-07	Archaea	Woesearchaeota (DHVEG-6)	uncultured archaeon	uncultured archaeon	uncultured archaeon	uncultured archaeon	uncultured archaeon	Woesearchaeota (DHVEG-6)
denovo682835	1230.55	-1.76017	0.202185	-8.70576	3.15e-18	2.11e-17	Bacteria	Proteobacteria	Alphaproteobacteria	SAR11 clade	Deep 1	Ambiguous_taxa	Ambiguous_taxa	SAR11 clade
denovo684356	5220.17	-1.81744	0.252833	-7.18829	6.56e-13	2.88e-12	Archaea	Thaumarchaeota	Marine Group I	Ambiguous_taxa	Ambiguous_taxa	Ambiguous_taxa	Ambiguous_taxa	Marine Group I
denovo842558	174.975	-1.97245	0.264763	-7.44985	9.34e-14	4.47e-13	Bacteria	Marinimicrobia (SAR406 clade)	NA	NA	NA	NA	NA	Marinimicrobia (SAR406 clade)
denovo653345	86.8737	-1.98168	0.276679	-7.16239	7.93e-13	3.32e-12	Bacteria	Planctomycetes	Planctomycetacia	Planctomycetales	Planctomycetaceae	Planctomyces	uncultured bacterium	Planctomyces
denovo188625	165.886	-1.9825	0.193685	-10.2357	1.37e-24	1.41e-23	Bacteria	Proteobacteria	Deltaproteobacteria	Desulfobacterales	Nitrospinaceae	Nitrospina	uncultured bacterium	Nitrospina
denovo703500	304.785	-2.00829	0.25612	-7.8412	4.46e-15	2.39e-14	Archaea	Euryarchaeota	Thermoplasmata	Thermoplasmatales	Marine Group II	Ambiguous_taxa	Ambiguous_taxa	Marine Group II
denovo439643	67.2999	-2.11963	0.514556	-4.11934	3.8e-05	8.21e-05	Bacteria	Proteobacteria	Betaproteobacteria	Neisseriales	Neisseriaceae	Neisseria	uncultured bacterium	Neisseria
denovo56585	73.603	-2.35609	0.286186	-8.23272	1.83e-16	1.17e-15	Archaea	Euryarchaeota	Thermoplasmata	Thermoplasmatales	Marine Group III	Ambiguous_taxa	Ambiguous_taxa	Marine Group III
denovo685486	61.3592	-2.39094	0.357449	-6.6889	2.25e-11	8.37e-11	Bacteria	Actinobacteria	Acidimicrobiia	Acidimicrobiales	Sva0996 marine group	uncultured bacterium	uncultured bacterium	Sva0996 marine group
denovo335138	71.2533	-2.77632	0.253767	-10.9404	7.39e-28	1.1e-26	Bacteria	Marinimicrobia (SAR406 clade)	uncultured bacterium	uncultured bacterium	uncultured bacterium	uncultured bacterium	uncultured bacterium	Marinimicrobia (SAR406 clade)
denovo327303	429.739	-2.988	0.301428	-9.91282	3.66e-23	3.27e-22	Bacteria	Proteobacteria	Deltaproteobacteria	SAR324 clade(Marine group B)	uncultured delta proteobacterium	uncultured delta proteobacterium	uncultured delta proteobacterium	SAR324 clade(Marine group B)
denovo39913	311.898	-3.17065	0.30567	-10.3728	3.3e-25	3.68e-24	Bacteria	Marinimicrobia (SAR406 clade)	uncultured Marinimicrobia bacterium	uncultured Marinimicrobia bacterium	uncultured Marinimicrobia bacterium	uncultured Marinimicrobia bacterium	uncultured Marinimicrobia bacterium	Marinimicrobia (SAR406 clade)
denovo545211	48.4785	-3.18494	0.653589	-4.873	1.1e-06	3.01e-06	Bacteria	Proteobacteria	Alphaproteobacteria	Rhodospirillales	Rhodospirillaceae	Thalassospira	uncultured bacterium	Thalassospira
denovo808189	132.122	-3.45284	0.304724	-11.331	9.21e-30	2.06e-28	Bacteria	Marinimicrobia (SAR406 clade)	uncultured bacterium	uncultured bacterium	uncultured bacterium	uncultured bacterium	uncultured bacterium	Marinimicrobia (SAR406 clade)
denovo464644	52.05	-3.49797	0.319555	-10.9464	6.92e-28	1.1e-26	Archaea	Thaumarchaeota	Marine Benthic Group A	Ambiguous_taxa	Ambiguous_taxa	Ambiguous_taxa	Ambiguous_taxa	Marine Benthic Group A
denovo13889	68.6349	-3.82945	0.282482	-13.5564	7.26e-42	3.24e-40	Bacteria	Proteobacteria	Gammaproteobacteria	E01-9C-26 marine group	uncultured bacterium	uncultured bacterium	uncultured bacterium	E01-9C-26 marine group
denovo192615	159.442	-3.84935	0.309237	-12.4479	1.44e-35	4.81e-34	Archaea	Euryarchaeota	Thermoplasmata	Thermoplasmatales	Marine Group II	NA	NA	Marine Group II
denovo190296	66.4377	-4.4269	0.316205	-14.0001	1.56e-44	1.04e-42	Bacteria	Proteobacteria	Deltaproteobacteria	SAR324 clade(Marine group B)	uncultured bacterium	uncultured bacterium	uncultured bacterium	SAR324 clade(Marine group B)
denovo652835	60.5772	-4.79466	0.435106	-11.0195	3.08e-28	5.89e-27	Bacteria	Bacteroidetes	Flavobacteriia	Flavobacteriales	Flavobacteriaceae	Muricauda	NA	Muricauda
denovo635055	75.4371	-5.59487	0.389921	-14.3487	1.09e-46	1.45e-44	Bacteria	Marinimicrobia (SAR406 clade)	uncultured bacterium	uncultured bacterium	uncultured bacterium	uncultured bacterium	uncultured bacterium	Marinimicrobia (SAR406 clade)
denovo618167	75.2166	-6.16408	1.03341	-5.96479	2.45e-09	8.01e-09	Bacteria	Bacteroidetes	Flavobacteriia	Flavobacteriales	Flavobacteriaceae	uncultured	NA	Flavobacteriaceae
