# Supplementary material for: Vertically distinct microbial communities in the Mariana and Kermadec trenches
Source: PLoS One. 2018 Apr 5;13(4):e0195102. doi: 10.1371/journal.pone.0195102 (PMC5886532; doi:10.1371/journal.pone.0195102)
Supplement: S4 Table — Positive log2FoldChange, Mariana; negative Kermadec. (XLSX) [file pone.0195102.s018.xlsx]

## Sheet: Sup. Tab. 4 Mariana_vs_Kermadec
Supplementary Table S4. OTUs showing enrichment within the hadal zones of either the Kermadec or Mariana Trenches. Positive log2FoldChange, Mariana; negative Kermadec.
OTU	baseMean	log2FoldChange	lfcSE	stat	pvalue	padj	Domain	Phylum	Class	Order	Family	Genus	Species	Lowest
denovo672859	94.4529	6.80734	0.421686	16.1431	1.26905e-58	6.02797e-57	Unassigned	Parcubacteri	NA	NA	NA	NA	NA	Parcubacteria
denovo467898	88.9386	5.93084	0.742267	7.99017	1.3475e-15	5.12048e-15	Bacteria	Proteobacteria	Gammaproteobacteria	Oceanospirillales	Alcanivoracaceae	Alcanivorax	Ambiguous_taxa	Alcanivorax
denovo750354	97.2497	5.25707	0.256854	20.4671	4.2288e-93	4.01736e-91	Bacteria	Marinimicrobia (SAR406 clade)	uncultured bacterium	uncultured bacterium	uncultured bacterium	uncultured bacterium	uncultured bacterium	Marinimicrobia (SAR406 clade)
denovo302782	222.601	5.14565	0.417995	12.3103	7.96961e-35	1.26186e-33	Bacteria	Bacteroidetes	Flavobacteriia	Flavobacteriales	NS9 marine group	uncultured bacterium	uncultured bacterium	NS9 marine group
denovo161276	160.387	4.4408	0.466518	9.51904	1.74782e-21	1.41317e-20	Bacteria	Proteobacteria	Gammaproteobacteria	Alteromonadales	Idiomarinaceae	Idiomarina	Ambiguous_taxa	Idiomarina
denovo13033	542.968	4.3467	0.644493	6.74438	1.53685e-11	4.70969e-11	Bacteria	Proteobacteria	Gammaproteobacteria	Alteromonadales	Shewanellaceae	Shewanella	NA	Shewanella
denovo817405	545.511	3.77388	0.45764	8.24641	1.63224e-16	7.38396e-16	Bacteria	Proteobacteria	Gammaproteobacteria	Alteromonadales	Alteromonadaceae	Marinobacter	NA	Marinobacter
denovo676340	76.7832	3.66246	0.421686	8.68529	3.77771e-18	2.11107e-17	Bacteria	Bacteroidetes	Flavobacteriia	Flavobacteriales	Flavobacteriaceae	Sufflavibacter	NA	Sufflavibacter
denovo584671	71.9177	3.46197	0.492823	7.02478	2.1441e-12	6.78966e-12	Bacteria	Proteobacteria	Gammaproteobacteria	Oceanospirillales	Halomonadaceae	Halomonas	Ambiguous_taxa	Halomonas
denovo813093	107.923	3.32273	0.387	8.58586	9.01622e-18	4.66951e-17	Bacteria	Bacteroidetes	Flavobacteriia	Flavobacteriales	Flavobacteriaceae	Mesonia	NA	Mesonia
denovo213101	72.9627	3.11064	0.34943	8.90205	5.48247e-19	3.25522e-18	Archaea	Woesearchaeota (DHVEG-6)	uncultured archaeon	uncultured archaeon	uncultured archaeon	uncultured archaeon	uncultured archaeon	Woesearchaeota (DHVEG-6)
denovo123104	145.145	2.94758	0.570326	5.16824	2.3631e-07	5.10214e-07	Bacteria	Bacteroidetes	Flavobacteriia	Flavobacteriales	Flavobacteriaceae	Leeuwenhoekiella	Ambiguous_taxa	Leeuwenhoekiella
denovo684356	2869.3	2.93631	0.222082	13.2217	6.57341e-40	1.56119e-38	Archaea	Thaumarchaeota	Marine Group I	Ambiguous_taxa	Ambiguous_taxa	Ambiguous_taxa	Ambiguous_taxa	Marine Group I
denovo837769	64.7572	2.52189	0.347394	7.25945	3.88658e-13	1.27319e-12	Bacteria	Proteobacteria	Gammaproteobacteria	Oceanospirillales	Halomonadaceae	Halomonas	NA	Halomonas
denovo81	95.6727	2.24337	0.422089	5.31492	1.06705e-07	2.35743e-07	Bacteria	Actinobacteria	Acidimicrobiia	Acidimicrobiales	OM1 clade	Candidatus Actinomarina	uncultured bacterium	OM1 clade
denovo426272	59.2551	2.23234	0.504379	4.42592	9.60341e-06	1.82162e-05	Bacteria	Proteobacteria	Gammaproteobacteria	Pseudomonadales	Pseudomonadaceae	Pseudomonas	NA	Pseudomonas
denovo760201	71.6924	2.19968	0.344138	6.39184	1.63906e-10	4.44888e-10	Archaea	Thaumarchaeota	Marine Group I	Ambiguous_taxa	Ambiguous_taxa	Ambiguous_taxa	NA	Marine Group I
denovo333999	2132.77	2.15801	0.339418	6.35797	2.04435e-10	5.3948e-10	Bacteria	Proteobacteria	Gammaproteobacteria	Oceanospirillales	Halomonadaceae	Halomonas	Ambiguous_taxa	Halomonas
denovo328838	196.804	2.13097	0.481903	4.422	9.7792e-06	1.82162e-05	Bacteria	Proteobacteria	Gammaproteobacteria	Pseudomonadales	Pseudomonadaceae	Pseudomonas	NA	Pseudomonas
denovo842558	73.9528	1.9737	0.360389	5.47658	4.33635e-08	9.80841e-08	Bacteria	Marinimicrobia (SAR406 clade)	NA	NA	NA	NA	NA	Marinimicrobia (SAR406 clade)
denovo798667	84.6781	1.95848	0.155673	12.5808	2.69437e-36	5.11929e-35	Bacteria	Planctomycetes	Phycisphaerae	Phycisphaerales	Phycisphaeraceae	JL-ETNP-F27	Ambiguous_taxa	JL-ETNP-F27
denovo210666	403.632	1.64564	0.295944	5.56063	2.68807e-08	6.38417e-08	Unassigned	Woesearchaeota (DHVEG-6)	NA	NA	NA	NA	NA	Woesearchaeota (DHVEG-6)
denovo286278	302.442	1.55861	0.311672	5.00081	5.70903e-07	1.12991e-06	Unassigned	Woesearchaeota (DHVEG-6)	NA	NA	NA	NA	NA	Woesearchaeota (DHVEG-6)
denovo409347	327.079	1.4779	0.264363	5.59042	2.26522e-08	5.51785e-08	Bacteria	Cyanobacteria	Cyanobacteria	SubsectionI	FamilyI	Prochlorococcus	uncultured bacterium	Prochlorococcus
denovo723607	67.711	1.44093	0.281751	5.1142	3.15074e-07	6.36852e-07	Bacteria	Proteobacteria	Alphaproteobacteria	SAR11 clade	NA	NA	NA	SAR11 clade
denovo365354	153.45	1.23942	0.240826	5.14654	2.65331e-07	5.60144e-07	Archaea	Thaumarchaeota	Marine Group I	Ambiguous_taxa	Ambiguous_taxa	Ambiguous_taxa	Ambiguous_taxa	Marine Group I
denovo725022	605.534	1.23157	0.387261	3.1802	0.00147176	0.00221931	Bacteria	Proteobacteria	Gammaproteobacteria	Alteromonadales	Idiomarinaceae	Idiomarina	NA	Idiomarina
denovo440650	92.2926	1.21519	0.236801	5.1317	2.87131e-07	5.92988e-07	Bacteria	Bacteroidetes	Sphingobacteriia	Sphingobacteriales	WCHB1-69	Ambiguous_taxa	Ambiguous_taxa	WCHB1-69
denovo679977	67.47	1.17516	0.299866	3.91895	8.89354e-05	0.000153616	Archaea	Woesearchaeota (DHVEG-6)	unidentified archaeon	unidentified archaeon	unidentified archaeon	unidentified archaeon	unidentified archaeon	Woesearchaeota (DHVEG-6)
denovo789330	123.584	1.13878	0.170256	6.6886	2.25314e-11	6.48631e-11	Bacteria	Planctomycetes	Phycisphaerae	Phycisphaerales	Phycisphaeraceae	JL-ETNP-F27	Ambiguous_taxa	JL-ETNP-F27
denovo703500	150.113	1.00851	0.319747	3.15409	0.00161	0.00238984	Archaea	Euryarchaeota	Thermoplasmata	Thermoplasmatales	Marine Group II	Ambiguous_taxa	Ambiguous_taxa	Marine Group II
denovo608461	134.235	0.959589	0.260987	3.67677	0.000236206	0.000373993	Bacteria	Planctomycetes	OM190	uncultured planctomycete	uncultured planctomycete	uncultured planctomycete	uncultured planctomycete	OM190
denovo274454	503.053	0.945883	0.199341	4.74505	2.08454e-06	4.04145e-06	Archaea	Euryarchaeota	Thermoplasmata	Thermoplasmatales	Marine Group II	uncultured marine group II euryarchaeote	uncultured marine group II euryarchaeote	Marine Group II
denovo782184	87.4206	0.8696	0.309328	2.81126	0.00493487	0.00710322	Bacteria	Marinimicrobia (SAR406 clade)	uncultured bacterium	uncultured bacterium	uncultured bacterium	uncultured bacterium	uncultured bacterium	Marinimicrobia (SAR406 clade)
denovo14444	71.3577	0.745295	0.189879	3.9251	8.66934e-05	0.000152516	Archaea	Euryarchaeota	Thermoplasmata	Thermoplasmatales	Marine Group II	NA	NA	Marine Group II
denovo123765	355.622	0.53149	0.143829	3.6953	0.000219624	0.000353632	Bacteria	Planctomycetes	Phycisphaerae	Phycisphaerales	Phycisphaeraceae	JL-ETNP-F27	Ambiguous_taxa	JL-ETNP-F27
denovo396053	200.894	0.398777	0.179532	2.2212	0.0263376	0.0362618	Bacteria	Proteobacteria	Alphaproteobacteria	SAR11 clade	Surface 1	Ambiguous_taxa	Ambiguous_taxa	SAR11 clade
denovo133387	5785.97	-0.425548	0.155125	-2.74325	0.00608337	0.00862568	Bacteria	Marinimicrobia (SAR406 clade)	NA	NA	NA	NA	NA	Marinimicrobia (SAR406 clade)
denovo793982	138.782	-0.561502	0.166309	-3.37625	0.000734804	0.00112591	Bacteria	Proteobacteria	Alphaproteobacteria	Rhodospirillales	Rhodospirillaceae	uncultured	uncultured alpha proteobacterium	Rhodospirillaceae
denovo701290	101.575	-0.69806	0.230514	-3.02828	0.00245948	0.00359462	Bacteria	Hydrogenedentes	uncultured bacterium	uncultured bacterium	uncultured bacterium	uncultured bacterium	uncultured bacterium	Hydrogenedentes
denovo188625	90.635	-0.732905	0.196127	-3.73689	0.00018631	0.000305163	Bacteria	Proteobacteria	Deltaproteobacteria	Desulfobacterales	Nitrospinaceae	Nitrospina	uncultured bacterium	Nitrospina
denovo736287	172.372	-0.765625	0.224334	-3.41288	0.000642812	0.0010011	Bacteria	Proteobacteria	Gammaproteobacteria	Salinisphaerales	Salinisphaeraceae	ZD0417 marine group	uncultured bacterium	ZD0417 marine group
denovo39459	102.997	-0.787314	0.135569	-5.80746	6.34259e-09	1.58565e-08	Bacteria	Proteobacteria	Alphaproteobacteria	Rhodospirillales	Rhodospirillaceae	uncultured	Ambiguous_taxa	Rhodospirillaceae
denovo95077	234.596	-0.802878	0.200142	-4.01153	6.03258e-05	0.000108131	Bacteria	Verrucomicrobia	Arctic97B-4 marine group	NA	NA	NA	NA	Arctic97B-4 marine group
denovo54719	1123.11	-0.839359	0.205222	-4.09001	4.31357e-05	7.88056e-05	Bacteria	Bacteroidetes	Flavobacteriia	Flavobacteriales	NS9 marine group	uncultured bacterium	uncultured bacterium	NS9 marine group
denovo103998	170.025	-1.39376	0.214715	-6.4912	8.51573e-11	2.37939e-10	Bacteria	Bacteroidetes	Sphingobacteriia	Sphingobacteriales	WCHB1-69	NA	NA	WCHB1-69
denovo108003	1607.32	-1.44903	0.261114	-5.54942	2.86618e-08	6.64114e-08	Bacteria	Bacteroidetes	Flavobacteriia	Flavobacteriales	Flavobacteriaceae	Aquibacter	uncultured bacterium	Aquibacter
denovo327303	171.483	-1.48681	0.395116	-3.76297	0.000167909	0.000279848	Bacteria	Proteobacteria	Deltaproteobacteria	SAR324 clade(Marine group B)	uncultured delta proteobacterium	uncultured delta proteobacterium	uncultured delta proteobacterium	SAR324 clade(Marine group B)
denovo352380	8812.85	-1.49591	0.588776	-2.5407	0.011063	0.0154557	Bacteria	Proteobacteria	Gammaproteobacteria	Alteromonadales	Pseudoalteromonadaceae	Pseudoalteromonas	uncultured Pseudoalteromonas sp.	Pseudoalteromonas
denovo517630	106.288	-1.51882	0.24933	-6.09161	1.11782e-09	2.87009e-09	Bacteria	Proteobacteria	Deltaproteobacteria	Sh765B-TzT-29	NA	NA	NA	Sh765B-TzT-29
denovo368831	98.7268	-1.52773	0.187504	-8.14774	3.70777e-16	1.53147e-15	Bacteria	Verrucomicrobia	Arctic97B-4 marine group	NA	NA	NA	NA	Arctic97B-4 marine group
denovo810420	111.336	-1.62143	0.198118	-8.18416	2.74203e-16	1.18406e-15	Bacteria	Proteobacteria	Alphaproteobacteria	Rhodospirillales	Rhodospirillaceae	Magnetospira	NA	Magnetospira
denovo695244	280.587	-1.63728	0.123369	-13.2713	3.39448e-40	1.07492e-38	Bacteria	Planctomycetes	OM190	uncultured bacterium	uncultured bacterium	uncultured bacterium	uncultured bacterium	OM190
denovo417946	453.757	-1.74046	0.218986	-7.94781	1.89844e-15	6.9366e-15	Bacteria	Proteobacteria	Alphaproteobacteria	Rhodospirillales	Rhodospirillaceae	Defluviicoccus	Ambiguous_taxa	Defluviicoccus
denovo847226	310.952	-1.7463	0.172103	-10.1468	3.42236e-24	3.61249e-23	Bacteria	Planctomycetes	OM190	NA	NA	NA	NA	OM190
denovo740092	247.524	-1.86367	0.197119	-9.45452	3.24511e-21	2.37143e-20	Bacteria	Proteobacteria	Gammaproteobacteria	Oceanospirillales	Oceanospirillaceae	Pseudospirillum	Ambiguous_taxa	Pseudospirillum
denovo102475	85.0012	-1.87199	0.255981	-7.31298	2.61288e-13	8.86514e-13	Bacteria	Proteobacteria	Deltaproteobacteria	Sh765B-TzT-29	uncultured bacterium	uncultured bacterium	uncultured bacterium	Sh765B-TzT-29
denovo682832	160.535	-1.94596	0.241442	-8.05973	7.64644e-16	3.02672e-15	Bacteria	Chloroflexi	SAR202 clade	Ambiguous_taxa	Ambiguous_taxa	Ambiguous_taxa	Ambiguous_taxa	SAR202 clade
denovo396250	93.9116	-2.07077	0.30787	-6.7261	1.74275e-11	5.17378e-11	Bacteria	PAUC34f	NA	NA	NA	NA	NA	PAUC34f
denovo760450	495.225	-2.19409	0.237785	-9.2272	2.7779e-20	1.885e-19	Bacteria	Chloroflexi	SAR202 clade	Ambiguous_taxa	Ambiguous_taxa	Ambiguous_taxa	Ambiguous_taxa	SAR202 clade
denovo356805	7346.56	-2.49493	0.651849	-3.82746	0.000129472	0.00021964	Bacteria	Proteobacteria	Gammaproteobacteria	Pseudomonadales	Moraxellaceae	Psychrobacter	NA	Psychrobacter
denovo48688	154.965	-2.54898	0.26687	-9.55139	1.27971e-21	1.21573e-20	Bacteria	Proteobacteria	Alphaproteobacteria	Rhodobacterales	Rhodobacteraceae	uncultured	uncultured Rhodobacterales bacterium	Rhodobacteraceae
denovo190190	212.322	-2.59563	0.242639	-10.6975	1.04583e-26	1.24193e-25	Bacteria	Chloroflexi	SAR202 clade	Ambiguous_taxa	Ambiguous_taxa	Ambiguous_taxa	Ambiguous_taxa	SAR202 clade
denovo115779	89.848	-2.92682	0.252985	-11.5692	5.90623e-31	8.0156e-30	Bacteria	Chloroflexi	SAR202 clade	uncultured Chloroflexi bacterium	uncultured Chloroflexi bacterium	uncultured Chloroflexi bacterium	uncultured Chloroflexi bacterium	SAR202 clade
denovo360721	194.643	-2.97509	0.328961	-9.04388	1.51201e-19	9.57605e-19	Bacteria	Planctomycetes	Planctomycetacia	Planctomycetales	Planctomycetaceae	Planctomyces	Ambiguous_taxa	Planctomyces
denovo51663	136.435	-3.0738	0.322985	-9.51685	1.78505e-21	1.41317e-20	Bacteria	Planctomycetes	Phycisphaerae	Phycisphaerales	Phycisphaeraceae	uncultured	NA	Phycisphaeraceae
denovo711489	403.897	-4.06383	0.529359	-7.67689	1.63003e-14	5.73529e-14	Bacteria	Proteobacteria	Gammaproteobacteria	Oceanospirillales	Halomonadaceae	Cobetia	Ambiguous_taxa	Cobetia
denovo724001	501.624	-4.97301	0.579483	-8.58181	9.33901e-18	4.66951e-17	Bacteria	Proteobacteria	Gammaproteobacteria	Alteromonadales	Alteromonadaceae	Alteromonas	NA	Alteromonas
denovo392420	73.5995	-6.70535	0.802127	-8.35946	6.30077e-17	2.99287e-16	Bacteria	Proteobacteria	Gammaproteobacteria	Vibrionales	Vibrionaceae	Photobacterium	NA	Photobacterium
