# Supplementary material for: Vertically distinct microbial communities in the Mariana and Kermadec trenches
Source: PLoS One. 2018 Apr 5;13(4):e0195102. doi: 10.1371/journal.pone.0195102 (PMC5886532; doi:10.1371/journal.pone.0195102)
Supplement: S6 Table — (XLSX) [file pone.0195102.s020.xlsx]

## Sheet: Sup.Tab. 6. 0.1MPa_isolates
Supplementary Table S6. List of isolates obtained at atmospheric pressure and 4C on plates and in bulbs.
Trench	Collection method	Taxon	Method	Medium	Depth
Mariana	CTD02	Vibrio	Plate	2216	4886
Mariana	CTD02	Vibrio	Plate	2216	4886
Mariana	CTD02	Vibrio	Plate	2216	4886
Mariana	CTD02	Vibrio	Plate	2216	4886
Mariana	CTD02	Vibrio	Plate	2216	4886
Mariana	CTD02	Vibrio	Plate	2216	4886
Mariana	CTD02	Thalassospira	Plate	2216	4886
Mariana	CTD02	Roseovarius	Plate	2216	4886
Mariana	CTD02	Pseudomonas	Plate	2216	4886
Mariana	CTD02	Paracoccus	Plate	2216	4886
Mariana	CTD02	Marinobacter	Plate	2216	4886
Mariana	CTD02	Janibacter	Plate	2216	4886
Mariana	CTD02	Bacillus	Plate	2216	4886
Mariana	Lego1	Psychrobacter	Plate	2216	10920
Mariana	Lego1	Psychrobacter	Plate	2216	10920
Mariana	Lego1	Psychrobacter	Plate	2216	10920
Mariana	Lego1	Psychrobacter	Plate	2216	10920
Mariana	Lego1	Psychrobacter	Plate	2216	10920
Mariana	Lego1	Pseudoalteromonas	Plate	2216	10920
Mariana	Lego1	Pseudoalteromonas	Plate	2216	10920
Mariana	Lego1	Pseudoalteromonas	Plate	2216	10920
Mariana	Lego1	Pseudoalteromonas	Plate	2216	10920
Mariana	Lego1	Pseudoalteromonas	Plate	2216	10920
Mariana	Lego1	Pseudoalteromonas	Plate	2216	10920
Mariana	Lego1	Pseudoalteromonas	Plate	2216	10920
Mariana	Lego1	Pseudoalteromonas	Plate	2216	10920
Mariana	RG02	Yeosuana	Plate	2216	6065
Mariana	RG02	Salinicola	Plate	2216	6065
Mariana	RG02	Salinicola	Plate	2216	6065
Mariana	RG02	Salinicola	Plate	2216	6065
Mariana	RG02	Salinicola	Plate	2216	6065
Mariana	RG02	Marinobacter	Plate	2216	6065
Mariana	RG02	Halomonas	Plate	2216	6065
Mariana	RG02	Haliea	Plate	2216	6065
Mariana	RG02	Erythrobacter	Plate	2216	6065
Mariana	RG02	Erythrobacter	Plate	2216	6065
Mariana	RG02	Brevundimonas	Plate	2216	6065
Mariana	RG04	Sphingomonas	Plate	2216	7591
Mariana	RG04	Salegentibacter	Plate	2216	7591
Mariana	RG04	Salegentibacter	Plate	2216	7591
Mariana	RG04	Pseudomonas	Plate	2216	7591
Mariana	RG04	Pseudomonas	Plate	2216	7591
Mariana	RG04	Pseudomonas	Plate	2216	7591
Mariana	RG04	Pseudomonas	Plate	2216	7591
Mariana	RG04	Pseudomonas	Plate	2216	7591
Mariana	RG04	Pseudoalteromonas	Plate	2216	7591
Mariana	RG04	Brevundimonas	Plate	2216	7591
Mariana	RG05	Serratia	Plate	2216	7633
Mariana	RG05	Pseudomonas	Plate	2216	7633
Mariana	RG05	Pseudomonas	Plate	2216	7633
Mariana	RG05	Pseudomonas	Plate	2216	7633
Mariana	RG05	Pseudomonas	Plate	2216	7633
Mariana	RG05	Pseudomonas	Plate	2216	7633
Mariana	RG05	Pseudomonas	Plate	2216	7633
Mariana	RG05	Pseudomonas	Plate	2216	7633
Mariana	RG05	Pseudomonas	Plate	2216	7633
Mariana	RG05	Lysobacter	Plate	2216	7633
Mariana	RG07	Roseivirga	Plate	2216	6957
Mariana	RG07	Psychrobacter	Plate	2216	6957
Mariana	RG07	Pseudomonas	Plate	2216	6957
Mariana	RG07	Pseudomonas	Plate	2216	6957
Mariana	RG07	Microbacterium	Plate	2216	6957
Mariana	RG07	Idiomarina	Plate	2216	6957
Mariana	RG07	Hoeflea	Plate	2216	6957
Mariana	RG07	Hoeflea	Plate	2216	6957
Mariana	RG07	Halomonas	Plate	2216	6957
Mariana	RG07	Halomonas	Plate	2216	6957
Mariana	RG07	Halomonas	Plate	2216	6957
Mariana	RG07	Dietzia	Plate	2216	6957
Mariana	RG10	Shewanella	Plate	2216	4616
Mariana	RG10	Shewanella	Plate	2216	4616
Mariana	RG10	Psychrobacter	Plate	2216	4616
Mariana	RG10	Psychrobacter	Plate	2216	4616
Mariana	RG10	Pseudomonas	Plate	2216	4616
Mariana	RG10	Pseudomonas	Plate	2216	4616
Mariana	RG10	Pseudoalteromonas	Plate	2216	4616
Mariana	RG10	Pseudoalteromonas	Plate	2216	4616
Mariana	RG10	Halomonas	Plate	2216	4616
Mariana	RG10	Halomonas	Plate	2216	4616
Mariana	RG10	Dietzia	Plate	2216	4616
Mariana	RG10	Arenimonas	Plate	2216	4616
Mariana	RG11	Variovorax	Plate	2216	9067
Mariana	RG11	Shewanella	Plate	2216	9067
Mariana	RG11	Shewanella	Plate	2216	9067
Mariana	RG11	Shewanella	Plate	2216	9067
Mariana	RG11	Psychrobacter	Plate	2216	9067
Mariana	RG11	Psychrobacter	Plate	2216	9067
Mariana	RG11	Pseudomonas	Plate	2216	9067
Mariana	RG11	Pseudomonas	Plate	2216	9067
Mariana	RG11	Pseudomonas	Plate	2216	9067
Mariana	RG11	Pseudoalteromonas	Plate	2216	9067
Mariana	RG11	Pseudoalteromonas	Plate	2216	9067
Mariana	RG11	Pseudoalteromonas	Plate	2216	9067
Mariana	RG11	Paenibacillus	Plate	2216	9067
Mariana	RG13	Salinibacterium	Plate	2216	8657
Mariana	RG13	Psychrobacter	Plate	2216	8657
Mariana	RG13	Psychrobacter	Plate	2216	8657
Mariana	RG13	Pseudomonas	Plate	2216	8657
Mariana	RG13	Pseudomonas	Plate	2216	8657
Mariana	RG13	Pseudomonas	Plate	2216	8657
Mariana	RG13	Pseudomonas	Plate	2216	8657
Mariana	RG13	Pseudomonas	Plate	2216	8657
Mariana	RG13	Pseudomonas	Plate	2216	8657
Mariana	RG13	Pseudomonas	Plate	2216	8657
Mariana	RG13	Pseudoalteromonas	Plate	2216	8657
Mariana	RG13	Pseudoalteromonas	Plate	2216	8657
Mariana	RG13	Pseudoalteromonas	Plate	2216	8657
Mariana	RG13	Paenibacillus	Plate	2216	8657
Mariana	RG13	Idiomarina	Plate	2216	8657
Mariana	RG13	Halomonas	Plate	2216	8657
Mariana	RG13	Halomonas	Plate	2216	8657
Mariana	RG13	Halomonas	Plate	2216	8657
Mariana	RG14	Shewanella	Plate	2216	10525
Mariana	RG14	Shewanella	Plate	2216	10525
Mariana	RG14	Shewanella	Plate	2216	10525
Mariana	RG14	Psychrobacter	Plate	2216	10525
Mariana	RG14	Psychrobacter	Plate	2216	10525
Mariana	RG14	Pseudomonas	Plate	2216	10525
Mariana	RG14	Pseudomonas	Plate	2216	10525
Mariana	RG14	Pseudomonas	Plate	2216	10525
Mariana	RG14	Pseudomonas	Plate	2216	10525
Mariana	RG14	Pseudomonas	Plate	2216	10525
Mariana	RG14	Pseudoalteromonas	Plate	2216	10525
Mariana	RG14	Pseudoalteromonas	Plate	2216	10525
Mariana	RG14	Pseudoalteromonas	Plate	2216	10525
Mariana	RG14	Pseudoalteromonas	Plate	2216	10525
Mariana	RG14	Pseudoalteromonas	Plate	2216	10525
Mariana	RG14	Pseudoalteromonas	Plate	2216	10525
Mariana	RG14	Pseudoalteromonas	Plate	2216	10525
Mariana	RG14	Pseudoalteromonas	Plate	2216	10525
Mariana	RG14	Pseudoalteromonas	Plate	2216	10525
Mariana	RG14	Pseudoalteromonas	Plate	2216	10525
Mariana	RG14	Pseudoalteromonas	Plate	2216	10525
Mariana	RG14	Pseudoalteromonas	Plate	2216	10525
Mariana	RG14	Pseudoalteromonas	Plate	2216	10525
Mariana	RG14	Pseudoalteromonas	Plate	2216	10525
Mariana	RG14	Methylophaga	Plate	2216	10525
Mariana	RG14	Methylophaga	Plate	2216	10525
Mariana	RG14	Halomonas	Plate	2216	10525
Mariana	RG14	Halomonas	Plate	2216	10525
Mariana	RG14	Halomonas	Plate	2216	10525
Mariana	RG16	Shewanella	Plate	2216	7140
Mariana	RG16	Psychrobacter	Plate	2216	7140
Mariana	RG16	Pseudomonas	Plate	2216	7140
Mariana	RG16	Pseudomonas	Plate	2216	7140
Mariana	RG16	Pseudomonas	Plate	2216	7140
Mariana	RG16	Pseudomonas	Plate	2216	7140
Mariana	RG16	Pseudomonas	Plate	2216	7140
Mariana	RG16	Pseudoalteromonas	Plate	2216	7140
Mariana	RG16	Pseudoalteromonas	Plate	2216	7140
Mariana	RG16	Pseudoalteromonas	Plate	2216	7140
Mariana	RG16	Pseudoalteromonas	Plate	2216	7140
Mariana	RG16	Pseudoalteromonas	Plate	2216	7140
Mariana	RG16	Halomonas	Plate	2216	7140
Mariana	RG01	Sphingomonas	Plate	2216	5025
Mariana	RG01	Sphingomonas	Plate	2216	5025
Mariana	RG01	Solimonadaceae	Plate	2216	5025
Mariana	RG01	Salegentibacter	Plate	2216	5025
Mariana	RG01	Idiomarina	Plate	2216	5025
Mariana	RG01	Dietzia	Plate	2216	5025
Mariana	RG01	Citricoccus	Plate	2216	5025
Mariana	RG01	Citricoccus	Plate	2216	5025
Mariana	RG01	Citricoccus	Plate	2216	5025
Mariana	RG01	Brevundimonas	Plate	2216	5025
Mariana	RG01	Brevundimonas	Plate	2216	5025
Mariana	RG14	Pseudoalteromonas	Bulb	2216	10525
Mariana	RG14	Psychrobacter	Bulb	2216	10525
Mariana	RG14	Psychrobacter	Bulb	2216	10525
Mariana	RG14	Pseudoalteromonas	Bulb	2216	10525
Mariana	RG14	Pseudoalteromonas	Bulb	2216	10525
Mariana	RG14	Pseudoalteromonas	Bulb	2216	10525
Mariana	RG14	Pseudoalteromonas	Bulb	2216	10525
Mariana	Lego1	Pseudomonas	Bulb	2216	10920
Mariana	Lego1	Pseudomonas	Bulb	2216	10920
Mariana	RG11	Pseudomonas	Bulb	2216	9067
Mariana	RG11	Pseudomonas	Bulb	2216	9067
Mariana	RG11	Pseudomonas	Bulb	2216	9067
Mariana	RG11	Pseudomonas	Bulb	2216	9067
Mariana	RG05	Pseudomonas	Bulb	2216	7633
Mariana	RG05	Pseudomonas	Bulb	2216	7633
Mariana	RG05	Pseudomonas	Bulb	2216	7633
Mariana	RG14	Pseudomonas	Bulb	2216	10525
Mariana	RG16	Psychrobacter	Bulb	2216	7140
Mariana	RG14	Pseudomonas	Bulb	2216	10525
Mariana	RG16	Pseudoalteromonas	Bulb	2216	7140
Mariana	RG16	Psychrobacter	Bulb	2216	7140
Mariana	RG13	Psychrobacter	Bulb	2216	8657
Mariana	RG16	Pseudomonas	Bulb	2216	7140
Mariana	Lego1	Pseudomonas	Bulb	2216	10920
Mariana	Lego1	Pseudomonas	Bulb	2216	10920
Mariana	RG13	Pseudomonas	Bulb	2216	8657
Mariana	Lego1	Pseudomonas	Bulb	2216	10920
Mariana	Lego1	Pseudomonas	Bulb	2216	10920
Mariana	RG16	Pseudoalteromonas	Bulb	2216	7140
Mariana	RG14	Pseudomonas	Bulb	2216	10525
Mariana	RG16	Shewanella	Bulb	2216	7140
Kermadec	EL7	Psychrobacter	Plate	2216	8082
Kermadec	EL7	Psychrobacter	Plate	SW	8082
Kermadec	EL9	Pseudomonas	Plate	2216	10004
Kermadec	EL9	Pseudoalteromonas	Plate	A1	10004
Kermadec	EL9	Pseudoalteromonas	Plate	A1	10004
