# Supplementary material for: Vertically distinct microbial communities in the Mariana and Kermadec trenches
Source: PLoS One. 2018 Apr 5;13(4):e0195102. doi: 10.1371/journal.pone.0195102 (PMC5886532; doi:10.1371/journal.pone.0195102)
Supplement: S7 Table — (XLSX) [file pone.0195102.s021.xlsx]

## Sheet: Sup. Tab. 7. Growth_analyses
Supplementary Table S7. Isolate information used for growth curve and survival analyses.
Isolate	Location	Depth (m)	Drop	Latitude	Longitude	DSMZ #
Pseudomonas sp. 28	Mariana Trench (this paper)	7939	CR04 (sediment)	12.4765	144.865	-
Pseudoalteromonas sp. 164	Mariana Trench (this paper)	10920	Leggo1	11.3664	142.433	-
Psychrobacter sp. 151	Mariana Trench (this paper)	9067	RG11	12.0429	144.877	-
Halomonas sp. 73	Mariana Trench (this paper)	7140	RG16	12.3814	144.706	-
Alteromonas mediterranea (AltDE)	Adriatic Sea	1000	-	-	-	DSMZ 17117
Pseudomonas pelagia	Antarctic green algae	-	-	-	-	DSMZ 25163
Psychrobacter aquimaris	South Sea, Korea	-	-	-	-	DSMZ 16329
Pseudoalteromonas sp. TW7	Scripps Pier, detritus	1	-	-	-	-
Alteromonas sp. SIO	Scripps Pier	1	-	-	-	-
