# Supplementary material for: Vertically distinct microbial communities in the Mariana and Kermadec trenches
Source: PLoS One. 2018 Apr 5;13(4):e0195102. doi: 10.1371/journal.pone.0195102 (PMC5886532; doi:10.1371/journal.pone.0195102)
Supplement: S8 Table — Relative abundances shown were determined after combining samples by size fraction and depth zone (Surface (1–131 m), abyssal (500- ~6000 m), hadal (~6000–10525 m)). (XLSX) [file pone.0195102.s022.xlsx]

## Sheet: Sup. Tab. 8. Shared_OTUs
Supplementary Table S8. Relative abundances, OTU rank, and culturing ranks of taxa found at >.05% abundance on 3.0 and 0.2 um size fractions at all depths. Relative abundances shown were determined after combining samples by size fraction and depth zone (Surface (1-131 m), abyssal (500- ~6000 m), hadal (~6000-10525 m)).
Taxon	OTU	Abyssal, 0.2 um rel. abun.	Abyssal, 3 um rel. abun.	Hadal, 0.2 um rel. abun.	Hadal, 3 um rel. abun.	Surface, 0.2 um rel. abun.	Surface, 3 um rel. abun.	Abyssal, 0.2 um rel. abun.	Abyssal, 3 um rank	Hadal, 0.2 um rank	Hadal, 3 um rank	Surface, 0.2 um rank	Surface, 3 um rank	0.1 MPa culturing rank of genus
Pseudoalteromonas	denovo352380	0.0290249	0.0402982	0.0916453	0.0624816	0.00749381	0.00781963	4	4	2	2	19	15	T-1
Psychrobacter	denovo356805	0.00824862	0.0150962	0.0728746	0.0501348	0.00350254	0.00117294	17	9	3	4	36	119	3
Halomonas	denovo333999	0.0199129	0.0345095	0.0429717	0.0365808	0.0138961	0.0451095	7	5	5	6	10	4	4
Marinobacter	denovo817405	0.0123648	0.0174095	0.00737072	0.0145658	0.00112407	0.00741236	14	8	19	10	110	18	T-14
SAR11 deep clade	denovo682835	0.051338	0.0427419	0.010962	0.0135746	0.0085853	0.00772188	2	3	13	11	15	17
Alteromonas	denovo83144	0.0240997	0.0493451	0.0248997	0.0125594	0.00801512	0.0485143	5	2	8	12	18	3
Idiomarina	denovo725022	0.0145152	0.00862331	0.0129024	0.0118632	0.00244363	0.00351883	11	17	11	13	54	41	T-9
Erythrobacter	denovo61533	0.0130056	0.00944872	0.00545926	0.00988428	0.000537599	0.00118923	13	15	24	16	204	116	T-14
SAR11 deep clade	denovo48788	0.0143034	0.0103339	0.00739968	0.00885196	0.0419979	0.0313111	12	13	18	17	3	5
Verrucomicrobia;Arctic97B-4	denovo95077	0.00744494	0.0113765	0.00421753	0.00599848	0.00175942	0.0062557	21	12	28	24	72	24
SAR11	denovo449474	0.0197934	0.0177028	0.00424649	0.00583042	0.0182621	0.0119412	8	7	27	25	8	12
Cyanobacteria;Prochlorococcus	denovo409347	0.00413246	0.00276402	0.0057706	0.00473293	0.16519	0.117799	39	49	23	31	1	1
SAR11	denovo396053	0.0158945	0.0101927	0.00350797	0.0037006	0.0294865	0.0130816	10	14	31	39	5	10
Flavobacteria;Mesonia	denovo813093	0.00199292	0.00213411	0.00132137	0.00256196	0.0652613	0.0635833	67	62	75	46	2	2
Euryarchaea;Thermoplasmata;MGII	denovo703500	0.00764586	0.00639146	0.00220832	0.00238704	0.00133585	0.00200378	20	21	48	49	93	76
Flavobacteriaceae;Zunongwangia	denovo676340	0.00219384	0.00254681	0.00129241	0.00178342	0.00873192	0.00366545	61	54	76	65	14	37
Flavobacteria;NS5	denovo270927	0.00251966	0.001792	0.00150238	0.00170797	0.00698879	0.00231331	55	72	68	68	22	61
Rhodopirellula	denovo580067	0.000852557	0.000841696	0.000955732	0.00165996	0.000961163	0.00128698	105	137	100	70	123	109
SAR11	denovo723607	0.00103719	0.000684217	0.000868847	0.00108034	0.0335429	0.028281	97	167	108	95	4	6
Rhodospirillaceae	denovo711519	0.00246535	0.00141188	0.0010209	0.000922579	0.00136843	0.000716799	57	94	93	110	90	177
Pseudomonas	denovo762889	0.000613624	0.0010046	0.00055027	0.000891712	0.000570181	0.00105891	144	114	151	113	193	130	T-1
Halomonas	denovo29361	0.000461575	0.000934011	0.000854367	0.000754525	0.000537599	0.000667926	180	121	109	128	205	190	4
Marinimicrobia (SAR406)	denovo808189	0.00569095	0.00419762	0.000579232	0.000727088	0.000521308	0.000505018	26	31	144	134	221	227
Cytophagia;Marinoscillum	denovo608979	0.00141731	0.0010209	0.00072404	0.000682503	0.00200378	0.00105891	83	112	128	141	66	129
Pseudoalteromonas	denovo6981	0.000238933	0.000667926	0.000832645	0.000593331	0.000505018	0.000651636	355	174	111	158	227	195	T-1
Euryarchaea;Thermoplasmata;MGII	denovo192615	0.00547374	0.00503389	0.000756621	0.000545316	0.0034048	0.0039424	28	24	120	168	37	34
